# Supplementary material for: A Natural Antimicrobial Agent: Analysis of Antibacterial Effect and Mechanism of Compound Phenolic Acid on Escherichia coli Based on Tandem Mass Tag Proteomics
Source: Front Microbiol. 2021 Nov 29;12:738896. doi: 10.3389/fmicb.2021.738896 (PMC8666975; doi:10.3389/fmicb.2021.738896)
Supplement: Supplementary file 3 [file Table_3.XLSX]

## Sheet: Up
KEGG pathway	Mapping	Background	All Mapping	All Background	Fold Enrichment	Fisher's exact test p value	-log10(p value)	Related proteins
map01220 Degradation of aromatic compounds	11	16	53	1273	16.51	8.35382e-13	12.08	UPI000012C338 UPI000012C335 UPI000012C336 UPI000012F0A1 UPI000012F09D UPI000012F09E UPI000012C339 UPI000012C337 UPI000012F0A0 UPI0001B525AB UPI000012F0A2
map00360 Phenylalanine metabolism	11	24	53	1273	11.01	3.72185e-10	9.43	UPI000012C338 UPI000012C335 UPI000012C336 UPI000012F0A1 UPI000012F09D UPI000012F09E UPI000012C339 UPI000012C337 UPI000012F0A0 UPI0001B525AB UPI000012F0A2
map00920 Sulfur metabolism	7	15	53	1273	11.21	7.24367e-07	6.14	UPI0000128CBA UPI000016815A UPI0000168159 UPI0000128D2A UPI000016815B UPI000003EB6A UPI0000168156
map01120 Microbial metabolism in diverse environments	25	233	53	1273	2.58	8.02925e-07	6.1	UPI000012C338 UPI0000137173 UPI000012C335 UPI000012ED1D UPI000012C336 UPI000012F0A1 UPI000012F09D UPI000012F09E UPI000016815A UPI0000033838 UPI000012C339 UPI0000168159 UPI0000137175 UPI000012C337 UPI000012F0A0 UPI0001B525AB UPI00001117A0 UPI0000168221 UPI000016815B UPI000003EB6A UPI0000128FC8 UPI0000168156 UPI000012ED29 UPI000012F0A2 UPI0000137177
map00621 Dioxin degradation	3	3	53	1273	24.02	6.82949e-05	4.17	UPI000012F0A1 UPI000012F0A0 UPI000012F0A2
map00622 Xylene degradation	3	3	53	1273	24.02	6.82949e-05	4.17	UPI000012F0A1 UPI000012F0A0 UPI000012F0A2
map00261 Monobactam biosynthesis	3	8	53	1273	9.01	0.00329367	2.48	UPI0000033838 UPI000003EB6A UPI0000168156
map02020 Two-component system	12	126	53	1273	2.29	0.00404077	2.39	UPI00001288E3 UPI0000137173 UPI000012ED1D UPI0000133484 UPI0000137175 UPI0000125CB0 UPI0000138FAE UPI000013C474 UPI0000125CB1 UPI000012ED29 UPI000012903D UPI0000137177
map00450 Selenocompound metabolism	4	17	53	1273	5.65	0.00426344	2.37	UPI00001681F4 UPI000003EB6A UPI0000168156 UPI0001505B92
map00362 Benzoate degradation	3	10	53	1273	7.21	0.00665044	2.18	UPI000012F0A1 UPI000012F0A0 UPI000012F0A2
map00633 Nitrotoluene degradation	2	7	53	1273	6.86	0.0312354	1.51	UPI000012ED1D UPI000012ED29

## Sheet: Down
KEGG pathway	Mapping	Background	All Mapping	All Background	Fold Enrichment	Fisher's exact test p value	-log10(p value)	Related proteins
map02030 Bacterial chemotaxis	8	12	116	1273	7.32	1.37093e-06	5.86	UPI0000110FFC UPI0000129845 UPI00001277C4 UPI00001277BA UPI000012EDA2 UPI000012EDA3 UPI00001277A2 UPI0001F3137B
map00330 Arginine and proline metabolism	11	25	116	1273	4.83	3.378e-06	5.47	UPI000003EB35 UPI000013A6DD UPI000003EB37 UPI0000129289 UPI000003EB39 UPI000003EB36 UPI000013A6DC UPI0000EAE00D UPI000013A930 UPI0000130E6A UPI000003EB38
map00310 Lysine degradation	8	14	116	1273	6.27	7.10439e-06	5.15	UPI000012A4CE UPI000012AFB6 UPI000013119F UPI000016F098 UPI0000EAE00D UPI000002C264 UPI000013A930 UPI000013B017
map02010 ABC transporters	26	123	116	1273	2.32	1.69084e-05	4.77	UPI000012B810 UPI0000137AF4 UPI000012C8B9 UPI0000047C64 UPI0000047C63 UPI00005EFA1D UPI000013AC57 UPI000012984C UPI0000129845 UPI000012984F UPI000012A9FA UPI000005E93B UPI0000139065 UPI0001DBCE3C UPI0000125D6C UPI00001681A2 UPI0000047C66 UPI000012B80E UPI0000131F9E UPI0000131F9D UPI0000129847 UPI0000130D72 UPI0000125ED2 UPI0000139063 UPI000003EB42 UPI0000139061
map00640 Propanoate metabolism	9	31	116	1273	3.19	0.0011478	2.94	UPI0000168023 UPI000012A4CE UPI000013119F UPI000012B8DD UPI00001253B0 UPI0000168022 UPI000013234D UPI000002C264 UPI0000132346
map01120 Microbial metabolism in diverse environments	34	233	116	1273	1.6	0.00232067	2.63	UPI000012559D UPI000012A4CE UPI00001311A1 UPI000012DE19 UPI000003EAFC UPI000012AFB6 UPI000013A0B5 UPI000013B7F7 UPI000013119F UPI000012F4C8 UPI000016F098 UPI000012B8DD UPI000012EBA1 UPI00001311A3 UPI00001253B0 UPI00001258AE UPI000015C836 UPI000012A610 UPI0000136ED3 UPI000013A0B1 UPI00001311A4 UPI00000480BA UPI00001257D9 UPI0000EAE00D UPI000002C264 UPI000012589D UPI000003EAFE UPI00001311A0 UPI0000…
map00360 Phenylalanine metabolism	7	24	116	1273	3.2	0.00406284	2.39	UPI00001311A1 UPI000013119F UPI000012EBA1 UPI00001311A3 UPI000012A610 UPI00001311A4 UPI00001311A0
map00410 beta-Alanine metabolism	5	13	116	1273	4.22	0.00408914	2.39	UPI000012A4CE UPI000013119F UPI000012B8DD UPI000002C264 UPI000013A930
map00280 Valine, leucine and isoleucine degradation	4	9	116	1273	4.88	0.00575564	2.24	UPI000012A4CE UPI000013119F UPI000002C264 UPI000016F117
map00071 Fatty acid degradation	5	14	116	1273	3.92	0.0059033	2.23	UPI000012559D UPI000012A4CE UPI000013119F UPI00005EF10F UPI000016F117
map00281 Geraniol degradation	3	5	116	1273	6.58	0.00643785	2.19	UPI000012A4CE UPI000013119F UPI000016F117
map00362 Benzoate degradation	4	10	116	1273	4.39	0.00892438	2.05	UPI000012A4CE UPI00001311A1 UPI000013119F UPI000016F117
map02024 Quorum sensing	10	49	116	1273	2.24	0.010276	1.99	UPI00001375B8 UPI0000047C64 UPI0000047C63 UPI000013A92C UPI000013A92D UPI0001DBCE3C UPI0000047C66 UPI000013A944 UPI00005EF10F UPI0000130D72
map00903 Limonene and pinene degradation	2	3	116	1273	7.32	0.0232372	1.63	UPI000012A4CE UPI000013119F
map00930 Caprolactam degradation	2	3	116	1273	7.32	0.0232372	1.63	UPI000012A4CE UPI000013119F
map00380 Tryptophan metabolism	3	9	116	1273	3.66	0.0412006	1.39	UPI000012A4CE UPI000013119F UPI00001118F3
map02020 Two-component system	18	126	116	1273	1.57	0.0482326	1.32	UPI000012B810 UPI0000047CA9 UPI000003EAFC UPI0000032AA9 UPI0000110FFC UPI00000000AD UPI0000001326 UPI00001277BA UPI000012B80E UPI000003EAFD UPI000003EAFE UPI000012EDA2 UPI000012EDA3 UPI00001277A2 UPI000003EAFF UPI0001F3137B UPI00001290CD UPI000003EB42
map00650 Butanoate metabolism	6	30	116	1273	2.19	0.0484519	1.31	UPI000012A4CE UPI00001311A1 UPI000012AFB6 UPI000013119F UPI000012B8DD UPI000002C264
